# Supplementary material for: Interventional embolization combined with surgical resection for treatment of extracranial AVM of the head and neck: A monocentric retrospective analysis
Source: PLoS One. 2022 Sep 1;17(9):e0273018. doi: 10.1371/journal.pone.0273018 (PMC9436082; doi:10.1371/journal.pone.0273018)
Supplement: S5 Supplement — (XLSX) [file pone.0273018.s005.xlsx]

## Sheet: AVM_Cases_2021_11_12
Sex	Age (years)	Previous_Treatment	Tissue	Anatomical_Location	Size_Initial [ml]	Anaesthesia	Strat_Outcome_Radiographic	Vol_Outcome_Radiographic [ml]	Sessions	UWQoL_Physical_Subscale	UWQoL_Social_Emotional	UWQoL_Significant_Problem	UWQoL_General_Mean	Complication	Follow_Up	Hospitalization_Time [days]	Fluoroscopy_Time [minutes]	Time_btw_IP_OP [days]	AQEM E_2	AQEM E_3_1	AQEM E_3_2	AQEM E_3_3	AQEM E_3_4	AQEM E_3_5	AQEM E_4	AQEM E_5	AQEM E_6	AQEM E_7_1	AQEM E_7_2	AQEM E_8	AQEM E_9	AQEM E_10	AQEM E_11	AQEM E_12	AQEM E_13	AQEM E_14	AQEM E_15	AQEM E_16	AQEM E_17_1	AQEM E_17_2	AQEM E_17_3	AQEM E_17_4	AQEM E_18_1	AQEM E_18_2	AWEM E_18_3	AQEM E_18_4	AQEM E_18_5	AQEM E_18_6	AQEM E_19_1
male	47	None	Soft Tissue	Nose	10.5	General Anae.	Cure	0	2	90.83	90.83	No	50	Yes	2004	12	125.7	2	12	Swelling	n/a	n/a	n/a	n/a	Yes	No	No	None	n/a	No	Yes	Yes	Yes	Yes	Yes	No	No	n/a	n/a	n/a	n/a	n/a	Other	n/a	n/a	n/a	n/a	n/a	Pain
female	11	Embolization	Bone	Intraoral	145.04	General Anae.	Missing data	Missing data	2	Missing data	Missing data	Missing data	Missing data	Missing data	Missing data	45	114.5	3.5	9	Bleeding	Sweling	n/a	n/a	n/a	Yes	Yes	Yes	Embolization	Missing data	Missing data	Missing data	Missing data	Missing data	Missing data	Missing data	Missing data	Missing data	Emolization	Surgical	Embolization	n/a	n/a	n/a	n/a	n/a	n/a	n/a	n/a	n/a
female	12	None	Bone	Intraoral	59.64	General Anae.	Cure	0	1	100	95	0	83.33	Yes	1456	12	62.5	3	12	Swelling	n/a	n/a	n/a	n/a	Yes	Yes	Yes	None	n/a	No	No	No	No	No	No	No	No	n/a	Surgical	n/a	n/a	n/a	10	n/a	n/a	n/a	n/a	n/a	n/a
female	31	Surgical	Soft Tissue	Lip	10.08	Local Anae	Missing data	Missing data	1	Missing data	Missing data	Missing data	Missing data	0	Missing data	7	29.9	1	5	Swelling	Discoloratio	n/a	n/a	n/a	Yes	No	No	Surgical	n/a	No	No	No	No	Yes	No	No	No	n/a	Cryotherapy	Surgical	n/a	n/a	Appearance	Paraesthesia	n/a	n/a	n/a	n/a	n/a
female	30	Embolization+Surgical	Bone	Intraoral	162.5	General Anae.	Cure	0	1	87.5	70	Yes	65	Yes	1075	47	90.9	2	26	Swelling	Discoloratio	Pulsation	n/a	n/a	Yes	No	No	Embolization+Surgical	n/a	No	No	No	No	Yes	Yes	Yes	Yes	Laser	Surgical	Embolization	n/a	n/a	Chewing	Appearance	Appearance	11	n/a	n/a	n/a
female	42	Embolization+Surgical	Soft Tissue	Lip	23.11	General Anae.	Incomplete	20	5	61.67	50	Yes	45	Yes	Current Treatment	Current Treatment	88.6	Missing data	1	Swelling	Bleeding	Discoloration	n/a	n/a	Yes	Yes	Yes	Embolization+Surgical	Laser	No	No	Yes	No	Yes	Yes	No	Yes	Emolization	Surgical	Cryotherapy	Laser	Embolization	Pain	Swallowing	Chewing	Appearance	Paraesthesia	n/a	Swallowing
female	61	None	Soft Tissue	Nose	38.81	General Anae.	Incomplete	1.27	1	91.67	100	No	56.6667	Yes	Current Treatment	Current Treatment	192.7	1	57	Swelling	Discoloratio	Pulsation	n/a	n/a	Yes	Yes	No	None	n/a	No	No	No	No	Yes	No	No	Yes	Surgical	Surgical	n/a	n/a	n/a	Appearance	n/a	n/a	n/a	n/a	n/a	Pain
male	51	Other	Soft Tissue	Nose	28.7	General Anae.	Incomplete	0.97	1	95.83	100	No	76.6667	No	Current Treatment	Current Treatment	80.9	2	46	Swelling	Discoloratio	n/a	n/a	n/a	Yes	No	No	Other	n/a	No	No	No	No	No	No	No	Yes	Emolization	Surgical	Laser	Cryotherapy	n/a	Other	n/a	n/a	n/a	n/a	n/a	n/a
female	18	Embolization	Bone	Intraoral	167.4	General Anae.	Cure	0	1	91.67	75	Yes	70	Yes	420	24	106	1	6	Swelling	Bleeding	Abscess	n/a	n/a	Yes	Yes	Yes	Embolization	Systemic Drug	No	Yes	No	Yes	Yes	Yes	Yes	Yes	Cryotherapy	Embolization	n/a	n/a	n/a	Pain	Chewing	Speech	Appearance	Paraesthesia	Bleeding	n/a
female	32	None	Soft Tissue	Intraoral	62.21	General Anae.	Cure	0	1	95.83	79.17	Yes	70	Yes	376	5	125.2	14	25	Swelling	n/a	n/a	n/a	n/a	Yes	No	No	None	n/a	No	No	Yes	Yes	Yes	No	Yes	Yes	n/a	n/a	n/a	n/a	n/a	Pain	Chewing	Appearance	Mood	Other	n/a	n/a
n/a	Not applicable
[truncated: 51 more columns]
